# Supplementary material for: Personalized Medicine Transformed: ChatGPT’s Contribution to Continuous Renal Replacement Therapy Alarm Management in Intensive Care Units
Source: J Pers Med. 2024 Feb 22;14(3):233. doi: 10.3390/jpm14030233 (PMC10971480; doi:10.3390/jpm14030233)
Supplement: Supplementary file 1 [file jpm-14-00233-s001.zip]

Archive with 1 entries (1 files):
- jpm-2859624-supplementary.pdf
